# Supplementary material for: Novel Copper Oxide Bio-Nanocrystals to Target Outer Membrane Lectin of Vancomycin-Resistant Enterococcus faecium (VREfm): In Silico, Bioavailability, Antimicrobial, and Anticancer Potential
Source: Molecules. 2022 Nov 17;27(22):7957. doi: 10.3390/molecules27227957 (PMC9696412; doi:10.3390/molecules27227957)
Supplement: Supplementary file 1 [file molecules-27-07957-s001.zip]

Archive with 1 entries (1 files):
- molecules-1992167-supplementary.pdf
